# Supplementary material for: Beneficial Effects of Mindfulness-Based Stress Reduction Training on the Well-Being of a Female Sample during the First Total Lockdown Due to COVID-19 Pandemic in Italy
Source: Int J Environ Res Public Health. 2021 May 21;18(11):5512. doi: 10.3390/ijerph18115512 (PMC8196575; doi:10.3390/ijerph18115512)
Supplement: Supplementary file 1 [file ijerph-18-05512-s001.zip]

Archive with 1 entries (1 files):
- ijerph-1206355-supplementary.pdf
